# Supplementary material for: Cotton Yield Estimation Based on Vegetation Indices and Texture Features Derived From RGB Image
Source: Front Plant Sci. 2022 Jun 15;13:925986. doi: 10.3389/fpls.2022.925986 (PMC9240637; doi:10.3389/fpls.2022.925986)
Supplement: Supplementary file 5 [file Table_1.XLSX]

## Sheet: result
FIGURE 4
Feature selection	Data set	PLSR			Elastic-Net			KRR			SVR			MLP			ELM
		R²	RMSE	MAE	R²	RMSE	MAE	R²	RMSE	MAE	R²	RMSE	MAE	R²	RMSE	MAE	R²	RMSE	MAE
P	Cal	0.355241	2.15564	1.78803	0.342099	2.17749	1.80772	0.475784	1.94371	1.53915	0.38137	2.11151	1.6508	0.371392	2.12847	1.8334	0.5647	1.84642	1.40141
	Val	0.229586	2.70373	2.06305	0.232723	2.69822	2.07915	0.280584	2.61271	1.87752	0.240139	2.68515	1.92401	0.238535	2.68798	2.01428	0.5158	2.0216	1.61355
MIC	Cal	0.348152	2.16745	1.80467	0.342049	2.17758	1.80772	0.498312	1.90149	1.51304	0.38113	2.11192	1.65024	0.366122	2.13737	1.71719	0.6703	1.58737	1.13621
	Val	0.225369	2.71112	2.0941	0.231598	2.7002	2.08367	0.271158	2.62977	1.90448	0.23276	2.69816	1.94803	0.18622	2.77879	2.06341	0.6016	1.74035	1.30927
RF	Cal	0.354899	2.15621	1.7846	0.350282	2.16391	1.79213	0.605217	1.68677	1.37331	0.422298	2.04046	1.59188	0.432055	2.02316	1.64217	0.7617	1.92858	1.45365
	Val	0.257904	2.65358	2.02861	0.256122	2.65676	2.04186	0.32926	2.52278	1.80727	0.219888	2.7207	1.95439	0.233394	2.69704	1.94154	0.6817	2.15649	1.75478
RFE	Cal	0.21567	2.37753	1.76943	0.199611	2.40175	1.79764	0.37412	2.12384	1.41374	0.228472	2.35805	1.50344	0.23732	2.34449	1.5491	0.7187	1.40806	1.14286
	Val	0.114897	2.898	2.05722	0.0768412	2.95965	2.06558	0.280665	2.61257	1.76996	0.116162	2.89593	1.86008	0.133151	2.86796	1.88765	0.7072	1.47635	1.20773
FIGURE 5
Feature selection	Data set	PLSR			Elastic-Net			KRR			SVR			MLP			ELM
		R²	RMSE	MAE	R²	RMSE	MAE	R²	RMSE	MAE	R²	RMSE	MAE	R²	RMSE	MAE	R²	RMSE	MAE
P	Cal	0.284501	2.27081	1.82926	0.273327	2.28847	1.86474	0.431651	2.02387	1.6099	0.326561	2.20305	1.68703	0.302273	2.24243	1.83257	0.7008	1.48034	1.21884
	Val	0.225891	2.71024	2.09198	0.190522	2.77147	2.15162	0.372251	2.44062	1.82898	0.303644	2.57053	1.9541	0.205857	2.74509	2.12463	0.6295	1.62431	1.33947
MIC	Cal	0.276517	2.28344	1.8779	0.27251	2.28976	1.88485	0.306676	2.23534	1.7777	0.288657	2.2642	1.7732	0.286887	2.26702	1.79423	0.6399	1.71184	1.34272
	Val	0.21405	2.73089	2.13038	0.20061	2.75414	2.1564	0.305079	2.56788	1.96382	0.302602	2.57245	1.95812	0.258095	2.65327	2.04018	0.5629	1.87997	1.50162
RF	Cal	0.49832	1.90147	1.50231	0.468425	1.9573	1.57862	0.598248	1.70159	1.21761	0.571005	1.75834	1.26768	0.568837	1.76277	1.29802	0.761	1.3878	1.0568
	Val	0.406321	2.37347	1.72807	0.367796	2.44926	1.84908	0.546368	2.07472	1.50267	0.533913	2.10301	1.55175	0.509141	2.15817	1.59314	0.7414	1.41035	1.08888
RFE	Cal	0.21567	2.37753	1.83574	0.199611	2.40175	1.91166	0.37412	2.12384	1.65783	0.228472	2.35805	1.77829	0.23732	2.34449	1.84606	0.8387	1.12727	0.932682
	Val	0.114897	2.84944	2.25781	0.0768412	2.91075	2.31552	0.280665	2.5626	1.98402	0.116162	2.84734	2.16503	0.133151	2.81963	2.20907	0.8299	1.19691	0.914634
FIGURE 6
Feature selection	Data set	PLSR			Elastic-Net			KRR			SVR			MLP			ELM
		R²	RMSE	MAE	R²	RMSE	MAE	R²	RMSE	MAE	R²	RMSE	MAE	R²	RMSE	MAE	R²	RMSE	MAE
P	Cal	0.455609	1.98076	1.63902	0.45312	1.98529	1.64139	0.551712	1.79744	1.30794	0.510995	1.8773	1.3489	0.499628	1.89899	1.58564	0.7247	1.5025	1.1192
	Val	0.34187	2.49895	1.82634	0.331944	2.51772	1.84852	0.407872	2.37033	1.63988	0.381975	2.42161	1.62735	0.350961	2.48163	1.76846	0.6946	1.63748	1.22134
MIC	Cal	0.47734	1.94083	1.57602	0.471667	1.95133	1.6048	0.591827	1.71514	1.291	0.530407	1.83966	1.35571	0.544527	1.81179	1.38545	0.7658	1.37864	1.0464
	Val	0.354229	2.47537	1.84266	0.350201	2.48308	1.83687	0.453433	2.27732	1.59366	0.407205	2.37167	1.63829	0.412645	2.36076	1.66844	0.7038	1.53534	1.14761
RF	Cal	0.425435	2.03492	1.67287	0.414267	2.0546	1.70523	0.729634	1.3959	1.03323	0.618358	1.65846	1.24354	0.647309	1.59431	1.26965	0.9277	0.753218	0.596826
	Val	0.294661	2.58703	1.97125	0.305387	2.56728	1.97301	0.579028	1.99861	1.37249	0.447294	2.29007	1.57344	0.453084	2.27804	1.56544	0.8956	0.913121	0.751548
RFE	Cal	0.359655	2.14825	1.56179	0.348843	2.16631	1.64845	0.557348	1.78611	1.38996	0.476003	1.94331	1.44323	0.49351	1.91057	1.56522	0.8892	0.9581	0.7696
	Val	0.227142	2.70802	1.07973	0.229682	2.70356	1.09944	0.350108	2.48326	0.967326	0.264454	2.64184	0.958436	0.293943	2.58834	1.06554	0.7954	1.1808	0.5737
